# Supplementary material for: Gut microbiome disruption in free-roaming cats: Do antibiotics reduce or restructure zoonotic risk?
Source: One Health. 2025 Aug 29;21:101186. doi: 10.1016/j.onehlt.2025.101186 (PMC12446197; doi:10.1016/j.onehlt.2025.101186)
Supplement: Supplementary file 1 — Supplementary material 1: The sampling sites of this study [file mmc1.xlsx]

## Sheet: sample_table
Sample	Group	Site	Longitude	Latitude
R12F	Treated	BF	116.215	39.9337
R14F	Treated	LD	115.92	39.4765
R15F	Treated	LD	115.92	39.4765
U12S	Treated	BH	116.356	39.9869
U15F	Treated	BH	116.356	39.9869
U18F	Treated	BH	116.356	39.9869
U19F	Treated	BH	116.356	39.9869
U20F	Treated	BH	116.356	39.9869
U21F	Treated	LDBJ	116.324	39.9353
U22F	Treated	SS	116.312	39.9362
U23F	Treated	SS	116.312	39.9362
U24F	Treated	BJDY	116.362	39.9771
U25F	Treated	BJDY	116.362	39.9771
R10F	Non-Treateded	BF	116.215	39.9337
R11F	Non-Treateded	BF	116.215	39.9337
R1F	Non-Treateded	BGT	116.675	39.9355
R2S	Non-Treateded	BGT	116.675	39.9355
R9F	Non-Treateded	BF	116.215	39.9337
U11F	Non-Treateded	BHG	116.428	39.978
U13F	Non-Treateded	BH	116.356	39.9869
U14F	Non-Treateded	BH	116.356	39.9869
U1F	Non-Treateded	BJG	116.488	39.8813
U2F	Non-Treateded	BJG	116.488	39.8813
U3F	Non-Treateded	BJG	116.488	39.8813
U4F	Non-Treateded	BJG	116.488	39.8813
U5F	Non-Treateded	BJG	116.488	39.8813
U6F	Non-Treateded	BJG	116.488	39.8813
U7F	Non-Treateded	JM	116.434	39.9865
U8F	Non-Treateded	SS	116.312	39.9362

## Sheet: Sheet1
Site	University
BF	North China University of Technology
LD	China University of Labor Relations(Tunzhou)
BH	Beihang University
LDBJ	China University of Labor Relations(Beijing)
SS	Capital Normal University
BJDY	Beijing Film Academy
BGT	Beijing University of Technology(Tongzhou)
BHG	Beijing University of Chemical Technology
BJG	Beijing University of Technology
JM	University of International Business and Economics
