# Supplementary material for: Gut microbiome disruption in free-roaming cats: Do antibiotics reduce or restructure zoonotic risk?
Source: One Health. 2025 Aug 29;21:101186. doi: 10.1016/j.onehlt.2025.101186 (PMC12446197; doi:10.1016/j.onehlt.2025.101186)
Supplement: Supplementary file 2 — Supplementary material 2: The metadata of free-roaming cats in this study [file mmc2.xlsx]

## Sheet: Sheet1
ID	Time	Age (month)	Sex	Source	Abiotic treat	University
Cat1	2023.5.12	8	Female	Green space	FALSE	BJG
Cat2	2023.5.18	6	Female	Green space	FALSE	BJG
Cat3	2023.5.11	5	Female	Hospital	TRUE	BJG
Cat4	2023.7.1	8	Female	Green space	FALSE	LD
Cat5	2023.7.2	10	Male	Hospital	TRUE	LD
Cat6	2023.7.1	7	Female	Green space	FALSE	LD
Cat7	2023.6.9	8	Male	Green space	FALSE	BH
Cat8	2023.6.12	5	Male	Green space	FALSE	BJG
Cat9	2023.6.12	8	Male	Green space	FALSE	BJG
Cat10	2023.6.12	8	Male	Hospital	TRUE	BJG
Cat11	2025.5.29	7	Female	Hospital	TRUE	BH
Cat12	2023.5.24	11	Female	Green space	FALSE	SS
Cat13	2023.5.25	10	Female	Green space	FALSE	BG
Cat14	2023.5.25	12	Female	Hospital	TRUE	BGT
Cat15	2023.5.25	12	Female	Hospital	TRUE	BGT
Cat16	2023.6.12	12	Female	Green space	FALSE	BGT
Cat17	2023.5.22	unknown	Male	Green space	FALSE	JM
Cat18	2023.4.22	72	Male	Green space	FALSE	BF
Cat19	2023.4.26	24	Female	Green space	FALSE	BF
Cat20	2023.5.8	unknown	Male	Green space	FALSE	BF
Cat21	2025.5.50	8	Female	Hospital	TRUE	BH
Cat22	2023.5.6	7	Male	Green space	FALSE	BHG
Cat23	2023.5.11	6	Female	Hospital	TRUE	BJG
Cat24	2023.7.2	11	Male	Hospital	TRUE	LD
Cat25	2023.6.12	11	Male	Hospital	TRUE	BH
Cat26	2025.5.29	9	Female	Hospital	TRUE	JM
Cat27	2023.5.25	12	Female	Hospital	TRUE	JM
Cat28	2023.5.25	12	Female	Hospital	TRUE	BGT
Cat29	2023.4.26	9	Male	Green space	FALSE	BF
